# Supplementary material for: Subunits of the PBAP Chromatin Remodeler Are Capable of Mediating Enhancer-Driven Transcription in Drosophila
Source: Int J Mol Sci. 2021 Mar 11;22(6):2856. doi: 10.3390/ijms22062856 (PMC7999800; doi:10.3390/ijms22062856)
Supplement: Supplementary file 1 [file ijms-22-02856-s001.zip]

Archive with 9 entries (9 files):
- S1_Fig.tif
- S1_Table.docx
- S2_Fig.tif
- S3_Fig.tif
- S4_Fig.tif
- S5 Fig.tif
- S6_Fig.tif
- S7_Fig.tif
- Shidlovskii Supplement ver 2.docx
